# Supplementary material for: Oncogenic Activation of YAP Signaling Sensitizes Ferroptosis of Hepatocellular Carcinoma via ALOXE3-Mediated Lipid Peroxidation Accumulation
Source: Front Cell Dev Biol. 2021 Dec 16;9:751593. doi: 10.3389/fcell.2021.751593 (PMC8717939; doi:10.3389/fcell.2021.751593)
Supplement: Supplementary file 1 [file DataSheet1.zip]

Archive with 5 entries (4 files):
- raw data/FC raw data.zip
- raw data/microscope images and western blot full scans.pdf
- raw data/source data.xlsx
- raw data/supplementary Figure 1.tif
- raw data/
