# Supplementary material for: Oncogenic Activation of YAP Signaling Sensitizes Ferroptosis of Hepatocellular Carcinoma via ALOXE3-Mediated Lipid Peroxidation Accumulation
Source: Front Cell Dev Biol. 2021 Dec 16;9:751593. doi: 10.3389/fcell.2021.751593 (PMC8717939; doi:10.3389/fcell.2021.751593)
Supplement: Supplementary file 1 [file DataSheet1.zip › raw data/source data.xlsx]

## Sheet: Sheet1
Figure 1C				Figure 1E				Figure 1F	Total YAP				nuclear YAP					Figure 1G	Total YAP				nuclear YAP
Tumor	non-tumor			Tumor	non-tumor			I	II	III			I	II	III			Grade1	Grade2	Grade3			Grade1	Grade2	Grade3
4	0			1	2			3	4	4			2	1	6			4	4	3			1	6	3
4	2			6	2			8	3	8			6	4	2			8	3	0			4	4	1
3	4			4	1			8	3	8			4	3	4			3	8	3			1	2	1
3	0			3	0				2	3				2	1			4	4	8			4	1	1
8	0			2	1				4	4				4	4			8	4	4			2	4	2
8	0			4	1				4	6				1	9			4	6	8			12	9	12
2	3			2	1				3	2				2	2			6	3	4			1	2	2
3	4			1	1				8	3				2	6			8	2	2			1	2	1
4	4			4	0				1	2				0	9			4	3	4			1	2	6
4	2			1	1				0	0				1	0				3	8				6	2
4	4			4	1				0	3				0	1				2	3				9	1
6	3			9	0				0	2				9	2				0	4				0	1
3	0			2	0				4	4				6	1				3	4				1	6
2	0			2	1				0	0				0	0				2	0				2	1
3	4			2	1				0	3				4	3				1	4				0	2
3	4			6	1				0	4				1	4				4	3				1	2
8				2					2	4				6	1				0	0				1	6
2				9					4	0				4	1				0	0				0	9
0				0					0	0				4	0				0	1				9	0
3				1					6	1				1	3				0	2				0	1
2				2					8	0				1	1				3					3
1				0					8	0				1	1				4					4
4				1					4	3				1	12				4					1
0				1					4	4				9	9				4					6
0				0					6	0				9	0				0					1
0				9					8	4				9	12				0					0
0				0					4	3				4	2				0					4
3				3					0	4				3	4				0					0
4				4					0	0				0	1				1					3
4				1					3	2				4	9				0					1
4				6					0	4				0	1				0					1
0				1					8	4				1	1				2					6
0				0					4	2				1	1				3					12
0				4					2	0				2	6				4					9
0				0					8	3				1	1				4					4
1				3					8	4				2	1				0					0
0				1					4	6				2	12				0					4
0				1					6	3				1	1				8					1
2				6					0	4				0	1				3					2
0				1					2	0				3	1				4					4
3				12					2	3				6	0				0					1
4				9					1	0				0	0				2					9
4				4					8	4				2	4				4					1
0				0					4	6				6	1				4					1
0				4					8	8				6	9				2					1
4				12					3	4				0	2				0					6
6				1					4	4				1	6				3					1
8				1					2	8				2	2				6					1
3				2					8	12				4	12				4					1
4				4					8	4				6	2				6					12
0				1					4	4				0	1				0					1
2				9					2	8				12	2				3					0
4				1					8	4				2	2				6					9
4				1					4	8				1	2				0					0
2				1					8	4				1	12				8					9
0				6					0	2				0	2				8					6
3				1					3	0				6	1				4					4
6				1					8	0				4	0				6					1
8				1					4	2				2	0				8					9
4				1					3	1				2	0				4					2
4				1					0	3				9	0				4					6
4				9						4					1				8					2
6				12						4					2				12					12
3				1						4					1				4					4
4				1						12					2				0					3
0				1						12					9				0					0
3				0						3					6				3					4
6				9						8					1				0					0
0				0						0					12				4					2
8				9						3					0				4					1
8				6						6					2				4					1
4				4						6					1				2					2
6				1						8					0				8					1
8				9						12					4				8					2
4				2						8					2				0					2
4				6						4					1				0					0
8				2						3					12				2					0
12				12						0					1				1					0
4				4						1					0				4					0
0				3						4					0				3					6
0				0						4					1				4					1
3				4						4					0				4					2
0				0						8					1				4					2
4				2						4					1				4					1
8				1						8					4				6					2
4				1						8					12				12					1
4				1						3					4				12					9
2				2						4					1				3					6
8				1						4					1				8					1
8				2						4					6				0					12
4				2						4					2				0					0
4				2						8					3				2					0
4				12						8					1				3					3
2				2						4					1				2					2
0				1						4					2				1					6
0				0						3					4				6					0
2				0						4					1				8					1
8				0						4					12				4					2
1				2						2					6				8					6
4				0						8					0				6					4
3				6						1					0				8					0
4				1						1					2				12					4
4				2						0					4				8					2
4				2						6					1				4					1
4				1						0					6				3					12
6				2						2					0				0					1
12				1						6					6				1					0
12				9						4					0				4					0
3				6						8					1				8					1
8				1						1					6				4					6
0				12															4					0
0				0															3					1
2				0															8					0
3				3															4					1
2				2															4					1
1				6															2					4
6				0															8					2
8				1															8					12
4				2															8					4
8				6															8					4
6				4															3					6
8				0															4					1
12				4															4					0
8				2															2					1
4				1															4					12
3				12															4					2
0				1															8					3
1				0															8					1
4				0															4					1
8				1															4					2
4				6															4					4
4				0															8					12
3				1															2					0
8				0															8					0
4				1															0					0
4				1															3					6
2				4															1					2
8				2															1					4
8				12															8					4
8				4															6					6
3				4
4				6
4				1
4				0
2				1
4				6
4				12
8				2
8				3
4				1
4				1
8				2
3				4
4				2
4				1
8				1
4				12
2				1
8				6
0				0
3				0
1				0
1				6
8				2
0				4
3				4
6				1
0				2
0				2
1				6
8				0
8				6
2				9
8				0

## Sheet: Sheet2
Figure 2B									Figure 2C
	HUH-7 sparse			HUH-7 confluent					Huh-7	HUH-7 sparse			HUH-7 confluent
0	94.67	100.61	104.72	105.39	98.65	95.97			0	0	5.56	15.38	0.79	2.39	0.72
0.25	65.56	63.69	76.97	94.14	110.36	98.84			0.25	0	3.57	0	1.65	0	1.79
0.5	53.95	48.32	57.12	88.92	90.27	102.4			0.5	4.35	10.34	3.57	1.06	2.33	0.65
1	27.53	31.6	41.73	94.14	99.61	70.57			1	23.33	41.18	42.86	0.91	1.49	2.53
2	10.61	14.34	20.22	61.86	68.62	70.2			2	22.22	33.33	38.24	1.87	2.59	2.12
4	9.64	14.23	7.24	34.06	37.12	36.3			4	31.58	62.96	35.71	3.53	5.52	4.47
HepG2	HepG2 sparse			HepG2 confluent					HepG2	HepG2 sparse			HepG2 confluent
0	105	97.57	97.37	100.11	96.86	103			0	0	3.03	4.88	1.61	0.25	0.5
0.25	27.21	23.35	28.31	89.52	99.16	83.22			0.25	12.5	4.92	5.33	0.57	0.75	2.32
0.5	7.85	10.38	9.77	81.82	100.68	86.09			0.5	30.56	13.73	23.08	1.49	1.52	3.71
1	5.16	2.87	3.33	87	77.45	81.73			1	68.75	75	56.6	3.95	0.54	2.22
2	2.1	1.77	2.05	74.14	72.8	77.14			2	85.71	65	71.11	3.95	0.33	2.45
4	1.55	1.67	1.92	76.43	79.13	75.48			4	91.89	73.85	72.73	3.58	4.87	2.65
LM3	LM3 sparse			LM3 confluent					LM3	LM3 sparse			LM3 confluent
0	93.99	108.81	97.19	99.63	99.22	101.16			0	1.75	0	0	0.15	0.17	0.8
0.25	102.26	107.99	113.27	105.53	109.41	112.17			0.25	0	0	0	0.33	0.3	0.63
0.5	80.48	89.58	90.89	118.08	100.2	108.1			0.5	0	0	0	1.61	0.23	0.93
1	24.19	28.05	32.23	91.13	93.69	91.81			1	2	2	1.85	1.56	1.1	1.31
2	14.1	14.16	10.35	99.79	94.85	103.69			2	0	0	9.3	1.27	1.61	0.42
4	19.02	18.79	20.84	91.32	94.41	86.05			4	1.61	9.62	7.89	1.57	1.34	1.36
SK-HEP-1	SK-HEP-1 sparse			SK-HEP-1 confluent					SK-HEP-1	SK-HEP-1 sparse			SK-HEP-1 confluent
0	107.3	102	90.7	99.51	102.3	98.19			0	0	0	0	1.43	1.9	0.67
0.25	77.2	59.4	67.4	101.84	94.3	100.74			0.25	0	10.26	5.56	1.27	1.43	1.88
0.5	58.2	63.4	38.2	86.98	88.84	99.37			0.5	30	21.74	35.48	4.86	4.97	2.97
1	34.2	44.1	44.6	71.53	82.82	81.54			1	17.24	29.03	16.13	4.36	4.04	4.2
2	29.3	36.8	34.9	74.48	74.33	58.22			2	31.58	39.13	28	14.83	14.99	8.57
4	26.7	24.5	23.7	63.6	59.74	65.64

## Sheet: Sheet3
Figure 2D						Figure 2F
HuH-7
Control	RSL3	RSL3+Fer-1					HuH-7
0	33.33	0				control	93.95	106.05
0	37.5	0				RSL3	6.93	9.11
0	68.42	0
HepG2							HepG2
Control	RSL3	RSL3+Fer-1				control	100.41	99.59
0	23.81	14.29				RSL3	15.24	10.31
2.17	46.15	6.9
0	44.44	3.33					LM3
LM3						control	97.03	102.97
Control	RSL3	RSL3+Fer-1				RSL3	114.15	92.79
0	19.23	2.7
0	25	4.35					SK-HEP-1
2.5	26.47	0				control	107.81	92.19
SK-HEP-1						RSL3	94.5	87.21
Control	RSL3	RSL3+Fer-1
4.23	43.75	7.27
1.14	35.59	4.76
1.67	34.92	12.5

## Sheet: Sheet4
Figure 3A				Figure 3B
WT	YAPs127a			WT						YAPs127a
4.089	15.276			1.07557	0.804119	0.979487	0.547376	0.763792	1.82966	2.80397	3.00718	3.06114	2.8846	3.54335	3.19295
2.099	18.471
2.701	19.616
1.698	18.502
2.574	26.076
1.931	21.014
1.907	19.674
1.637	20.537
1.93	17.969
4.036	14.59
1.228	24.783
4.997	18.326
1.831	19.242
3.233	12.005
4.371	14.175
1.257	18.974
2.2	60.513
2.12	16.846
3.132	18.245
3.39	25.636
3.653	20.919
1.435	14.473
2.786	5.657
2.822	22.371
1.77	20.331
2.444	85
1.906	10.213
1.756	30.079
10.34	17.321
2.3	12.339
1.694	13.158
1.753	21.351
1.669	18.571
2.742	14.665
2.644	27.246
1.501	15.596
2.351	22.688
2.046	22.673
4.035	17.227
1.295	23.185
0.666	25.998
1.645	16.039
3.019	29.86
2.766	21.943
1.741	18.393
1.32	23.57
1.367	18.606
1.151	20.567
5.304	19.854
5.233	16.097
3.898	20.674
1.378	16.93
1.258	21.283
3.431	20.337
2.291	14.862
2.297	17.542
1.557	36.964
1.452	10.182
4.378	19.88
0.663	23.473
2.407	26.282
1.705	25.634
1.482	23.47
1.157	21.949
23.927	22.768
2.501	13.538
0.778	19.827
1.133	23.055
0.89	21.235
9.215	22.782
3.625	25.838
2.983	19.942
42.246	20.2
1.698	24.857
2.019	13.402
6.558	15.325
3	25.236
7.428	19.961
1.501	14.453
0.355	14.696
3.867	18.549
0.387	18.731
0.355	14.217
0.695	21.863
2.751	13.522
0.683	23.594
1.649	18.628
7.778	22.806
1.726	14.414
5.192	13.51
1.43
0.727
5.21
6.239
2.488
7.336
1.698
1.463
3.406

## Sheet: Sheet5
Figure 3D									Figure 3F
	WT			YAPs127a					YAPs127a LM3
0	0.15	0.17	0.8	11.07	0	7.99			Control	RSL3	RSL3+Fer-1
0.25	0.33	0.3	0.63	25.88	10.68	2.15			0.43	25.11	8.35
0.5	1.61	0.23	0.93	5.75	7.87	24.82			0.57	21.31	8.96
1	1.56	1.1	1.31	33.74	36.7	30.57			0.37	12.17	17.27
2	1.27	1.61	0.42	31.83	31.25	38.19
Figure 3E
	WT			YAPs127a
0	99.63	99.22	101.16	102.46	98.24	99.3
0.25	105.53	109.41	112.17	102.85	95.37	104.72
0.5	118.08	100.2	108.1	91.74	84.51	90.14
1	91.13	93.69	91.81	89.23	80.26	79.7
2	99.79	94.85	103.69	78.73	85.07	84.22			Figure 3J
									YAPs127a Hepa1-6
Figure 3H									Control	RSL3	RSL3+Fer-1
	WT			YAPs127a					0.71	71.29	2.26
0	0.41	0.69	0.13	0.71	1.32	1.22			1.32	88.94	1.16
0.25	0.41	0.33	0.27	1.18	1.66	0.99			1.22	75.94	1.4
0.5	0	0.26	0.19	1.49	1.02	1.13
1	0.47	0.17	0.77	40	16.9	35.58
2	4.04	4.2	2.02	90.67	81.6	86.64
4	7.72	5.33	7.04	71.29	88.94	75.94
Figure 3I
	WT			YAPs127a
0	108.91	91.09		99.78	113.59
0.25	76.65	81.43		74.01	92.79
0.5	79.5	82.21		73.48	107.44
1	75.52	65.17		55.17	36.27
2	67.36	83.02		17.56	11.26
4	85.82	76.73		12.35	10.11

## Sheet: Sheet6
Figure 3K								Figure 3L
LM3 Sparse		LM3 Confluent						Hepa1-6 Sparse		Hepa1-6 Confluent
Control	RSL3	Control	RSL3					Control	RSL3	Control	RSL3
0.974087	0.335755	1.40467	1.33983					0.925598	0.697732	0.958426	1.03494
1.00608	0.326966	0.831735	0.915951					0.963187	0.633791	1.02743	0.962147
1.01983	0.321381	0.763597	0.872895					1.03681	0.616315	1.01414	0.903702
WT LM3 confluent			YAPs127a LM3 confluent					WT Hepa1-6 confluent			YAPs127a Hepa1-6 confluent
Control	RSL3	RSL3+Fer-1	Control	RSL3	RSL3+Fer-1			Control	RSL3	RSL3+Fer-1	Control	RSL3	RSL3+Fer-1
0.905892	1.21112	0.868424	1.14457	0.468341	0.68884			0.92221	0.942738	0.968525	1.12264	0.566687	1.04034
0.892169	1.14631	1.10346	0.943056	0.488247	0.872886			1.01258	0.886691	0.929916	1.02552	0.52441	1.03491
1.20194	1.07751	0.918777	0.912373	0.66698	0.86475			1.06695	0.889714	0.785771	0.890619	0.518265	1.08627

## Sheet: Sheet7
Figure 4A
12H IKE								15H IKE								18H IKE
WT LM3 Control	YAPs127a LM3 Control	WT LM3 1.25μM	YAPs127a LM3 1.25μM	WT LM3 5μM	YAPs127a LM3 5μM	WT LM3 10μM	YAPs127a LM3 10μM	WT LM3 Control	YAPs127a LM3 Control	WT LM3 1.25μM	YAPs127a LM3 1.25μM	WT LM3 5μM	YAPs127a LM3 5μM	WT LM3 10μM	YAPs127a LM3 10μM	WT LM3 Control	YAPs127a LM3 Control	WT LM3 1.25μM	YAPs127a LM3 1.25μM	WT LM3 5μM	YAPs127a LM3 5μM	WT LM3 10μM	YAPs127a LM3 10μM
0	4.3	0.4	5	0.62	7.06	0.53	17.03	0	1.66	0.3	5.53	0	11.9	0		0.41	0.79	0.35	4.5	1.01	14.97	0.91	25.73
0	2.3	0	1.94	0.19	1.92	0.9	10.88	0.22	0.71	0	11.43	0.47	10.55	0.52	22.81	0.14	4.46	0.27	10.16	0.67	6.63	0.93	22.57
0.15	2.3	0.3	2.15	0.27	0.77	0.25	5.08	0	6.4	0.48	8.15	0.7	14.07	0.82	14.23	0.51	0.79	0.44	11.28	0.78	7.21	0	34.23
Figure 4C
YAPs127a LM3
Control	IKE	IKE+Fer-1
3.94	22.06	0
1.5	17.46	1.2
0.89	21.82	5.88
Figure 4B
12H Sorafenib								15H Sorafenib								18H Sorafenib
WT LM3 Control	YAPs127a LM3 Control	WT LM3 10μM	YAPs127a LM3 10μM	WT LM3 20μM	YAPs127a LM3 20μM	WT LM3 50μM	YAPs127a LM3 50μM	WT LM3 Control	YAPs127a LM3 Control	WT LM3 10μM	YAPs127a LM3 10μM	WT LM3 20μM	YAPs127a LM3 20μM	WT LM3 50μM	YAPs127a LM3 50μM	WT LM3 Control	YAPs127a LM3 Control	WT LM3 10μM	YAPs127a LM3 10μM	WT LM3 20μM	YAPs127a LM3 20μM	WT LM3 50μM	YAPs127a LM3 50μM
0	0	0	2.46	0	2.56	0	9.83	0	1.48	0	2.29	3	6.55	0.81	6.29	0.21	1.29	1.85	2.92	0.59	9.49	1.59	39.36
0	0.34	0	1.96	0	0.99	0	8.84	0	1.27	0.94	2.21	1.03	2.45	0.99	6.14	0	0.57	0	1.37	0.76	10.2	3.35
0	0.62	0	0	0	2.79	0	5.02	0.42	0.42	0.25	2.07	0.62	3.17	0.33	13.16	0.26	0.34	1.54	2	1.85	4	1.78	26.55
Figure 4D
YAPs127a LM3
Control	sorafenib	sorafenib+Fer-1
2.52	37.07	21.64
5.41	36	23.08
3.55	30.15	23

## Sheet: Sheet8
Figure 5B
ShNT LM3					ShYAP LM3
92.3825	98.8655	94.8136	101.297	112.642	854.133	893.841	831.442	779.579	758.509
Figure 5C
	ShNT LM3			ShYAP LM3
0	0	0	0	0	0	0
0.25	0	0	0	0	2.08	1.61
0.5	0	6.35	0	0	0	3.03
1	4.44	2.17	2	0.93	0	1.96
2	10.42	12.24	28.57	0	0.89	0
Figure 5E
ShNT SK-HEP-1							ShYAP SK-HEP-1
98.2599	101.508	98.2599	96.2297	99.884	101.102	104.756	187.587	170.534	176.624	155.51	155.104	181.496	173.782
Figure 5F
	ShNT SK-HEP-1			ShYAP SK-HEP-1
0	0	0	0	6.25	0	0
0.25	0	10.26	5.56	3.03	2.94	16.22
0.5	30	21.74	35.48	11.76	7.14	14.29
1	17.24	29.03	16.13	32	30.77	4.76
2	31.58	39.13	28	25.93	46.15	39.39

## Sheet: Sheet9
Figure 6D							Figure 6G
ALOXE3	4.30107	4.33099	3.93046				pCMV6-entry
GSTM4	0.293621	0.241824	0.224071				1.08262	0.93062	0.986759
GPX2	0.08796	0.130579	0.092334				pCMV6-entry-TEAD4
SOD2	0.777051	0.419308	0.440154				3.92901	3.64196	4.33685
GSTK1	0.256353	0.192937	0.201131
GCLC	0.728547	0.656603	0.708625
IDH1	0.232068	0.215031	0.287696
Figure 6H
WT LM3						YAPs127a LM3
1.06435	0.916222	0.91431	0.783007	1.14606	1.17605	2.69946	2.88015	3.41809	3.94012	3.6068	3.89876
Figure 6I
	Beads control			Anti-TEAD4
ALOXE3-1	0.000333	0.000298	0.000324	0.128171	0.091261	0.092535
ALOXE3-2	6.39e-05	9.36e-05	6.52e-05	0.065887	0.096465	0.091896
ALOXE3-3	0.000252	0.000219	0.000232	0.099866	0.085742	0.067272
ALOXE3-4	0.000203	0.000292	0.000442	0.077812	0.073615	0.139288
Figure 6J
Parental			YAP(S127A)
1.08004	0.847382	1.07258	2.56878	2.811	3.36611
Figure 6K
	YAPs127a LM3 SNC			YAPs127a LM3 SiAloxe3-1			YAPs127a LM3 SiAloxe3-2			YAPs127a LM3 SiAloxe3-3
Aloxe3	0.97942	0.90125	1.13288	0.271684	0.327598	0.233258	0.189465	0.173139	0.180491	0.279322	0.325335	0.353553
Figure 6M
	YAPs127a LM3 SNC			YAPs127a LM3 SiAloxe3-1			YAPs127a LM3 SiAloxe3-2			YAPs127a LM3 SiAloxe3-3
Aloxe3	0.91042	1.52102	0.568556	0.140768	0.330896	0.13894	0.034735	0.177331	0.33638	0.162706	0.071298	0.102377
Figure 6O
	WT LM3 RSL3			WT LM3 RSL3+Fer-1			SFB-Aloxe3 RSL3			SFB-Aloxe3 RSL3+Fer-1
Aloxe3	0.427175	1.7087	0.864127	0.742958	0.755976	1.28243	11.2356	7.51898	10.5158	6.63764	5.39308	3.19252

## Sheet: Sheet10
Figure 7C				Figure 7D					Figure 7E
Tumor	non-tumor			ALoxe3 TNM					Aloxe3 Score
2	2			I	II	III			Grade1	Grade2	Grade3
9	4			3	2	9			2	9	4
4	2			6	4	6			6	4	1
4	1			6	4	6			3	6	3
6	1				2	3			6	1	3
6	0				6	4			4	4	6
2	3				1	6			3	6	9
3	4				2	2			3	2	2
6	1				4	6			3	2	2
1	1				1	3			6	3	2
4	4				0	0				6	0
6	1				1	2				3	3
2	0				1	3				0	9
2	2				3	4				2	9
3	1				0	0				3	2
6	4				4	6				1	4
4					0	4				4	2
3					4	3				0	3
0					9	0				1	9
2					4	2				1	1
3					3	2				0
1					3	1				6
4					3	1				4
0					2	9				3
1					3	6				3
1					9	0				0
0					9	3				0
6					4	9				4
4					2	3				2
3					0	3				2
3					3	3				0
0					0	3				1
0					3	4				4
4					3	2				9
2					3	1				6
2					6	3				9
0					3	6				0
1					3	9				4
4					3	3				3
1					0	1				9
9					2	0				3
6					4	2				3
9					2	0				3
0					3	3				3
4					4	1				4
3					6	8				2
3					2	3				1
3					4	4				3
9					2	6				6
3					6	12				2
3					4	3				9
3					2	3				0
3					6	2				2
4					3	6				8
2					2	2				0
1					6	9				12
3					0	2				6
6					4	2				3
3					6	0				1
6					4	0				8
2					2	2				3
3					9	0				4
9						3				6
3						4				12
1						3				4
0						0				2
2						9				0
8						6				3
0						3				0
12						9				3
6						0				3
3						3				3
1						2				3
8						2				6
3						3				2
4						3				2
6						3				0
12						9				0
4						4				2
2						0				0
0						0				6
3						2				3
0						6				3
3						2				4
3						2				3
3						2				0
3						12				3
3						6				9
6						3				6
2						2				3
6						6				9
2						6				0
9						4				0
2						4				2
2						2				3
0						4				4
0						3				2
2						2				2
3						9				3
0						6				4
6						1				6
3						1				2
3						2				3
4						3				3
3						2				3
0						6				9
3						0				4
9						3				0
6						1				0
3						6				2
9						6				6
0										6
0										2
2										2
3										2
4										4
2										2
2										2
3										12
4										6
6										6
2										4
3										3
3										2
3										2
9										6
4										6
0										4
0										4
2										2
6										4
6										3
2										9
2										6
2										1
4										1
2										0
2										4
12										2
6										3
6										6
4										6
3
2
2
6
6
6
4
4
2
4
3
3
2
2
9
6
6
1
1
0
4
2
3
6
2
4
2
6
0
3
9
1

[truncated: 2 more sheets: Sheet11, Sheet12]
